# Supplementary material for: Molecular Analysis of Anti-Tuberculosis Drug Resistance of Mycobacterium tuberculosis Isolated in the Republic of Korea
Source: Antibiotics (Basel). 2023 Aug 17;12(8):1324. doi: 10.3390/antibiotics12081324 (PMC10451913; doi:10.3390/antibiotics12081324)
Supplement: Supplementary file 1 [file antibiotics-12-01324-s001.zip › Supplementary data_Table S1.xlsx]

## Sheet: Supplymentary data 1
Supplyment data 1. Primers used for amplification and sequencing.
Antibiotic agents	Target genes	Sequence (5' to 3')	Amplicon size (bp)	Reference
Rifampicin	rpoB	5'-CTTGCACGAGGGTCAGACCA-3'	543	[1]
		5'-ATCTCGTCGCTAACCACGCC-3'
Isoniazid	inhA	5'-TGCCCAGAAAGGGATCCGTCATG-3'	455	[1]
		5'-ATGAGGAATGCGTCCGCGGA-3'
	ahpC	5'-GAGACCGGCTTCCGACCACC-3'	293	[2]
		5'-GCTGGTAGGCGGGGAATTGAT-3'
	katG	5'-TGGGGCTGATCTACGTGAACC-3'	827	[2]
		5'-CTGCAGGCGGATGCGACCACC-3'
Fluoroquinolone	gyrA	5'-CCCTGCGTTCGATTGCAAAC-3'	423	[1]
		5'-CTTCGGTGTACCTCATCGCC-3'
	gyrB	5'-TCGGCGCAAGCCCGTATCGCGGC-3'	354	[3]
		5'-CATCAGCACGATCTTGTGGTAGC-3'
Kanamycin	eis	5'-GCGTAACGTCACGGCGAAATTC-3'	567	[1]
		5'-GTCAGCTCATGCAAGGTG-3'
Ethambutol	embB	5'-GGTGATATTCGGCTTCCTGC-3'	800	[2]
		5'-ATAGCGCGGTGATCAAAAAG-3'
Streptomycin	rpsL	5'-GAGGCAAGCTATGCGACACACC-3'	547	[2]
		5'-CAACTGGGTGACCAACTGCGATC-3'
Amikacin, Kanamycin, Streptomycin, Cycloserine	rrs	5'-GTAAACCTCTTTCACCATCGACG-3'	1331	[2]
		5'-CGTATCCATTGATGCTCGCAAC-3'
1. Campbell, P. J.; Morlock, G. P.; Sikes, R. D.; Dalton, T. L.; Metchock, B.; Starks, A. M.; Hooks, D. P.; Cowan, L. S.; Plikaytis, B. B.; Posey, J. E. Molecular detection of mutations associated with first- and second-line drug resistance compared with conventional drug susceptibility testing of Mycobacterium tuberculosis. Antimicrob Agents Chemother 2011, 55 (5), 2032-2041. DOI: 10.1128/AAC.01…
2. Jnawali, H. N.; Hwang, S. C.; Park, Y. K.; Kim, H.; Lee, Y. S.; Chung, G. T.; Choe, K. H.; Ryoo, S. Characterization of mutations in multi- and extensive drug resistance among strains of Mycobacterium tuberculosis clinical isolates in Republic of Korea. Diagn Microbiol Infect Dis 2013, 76 (2), 187-196. DOI: 10.1016/j.diagmicrobio.2013.02.035 From NLM Medline.
3. Suzuki, Y.; Nakajima, C.; Tamaru, A.; Kim, H.; Matsuba, T.; Saito, H. Sensitivities of ciprofloxacin-resistant Mycobacterium tuberculosis clinical isolates to fluoroquinolones: role of mutant DNA gyrase subunits in drug resistance. Int J Antimicrob Agents 2012, 39 (5), 435-439. DOI: 10.1016/j.ijantimicag.2012.01.007 From NLM Medline.
